# Supplementary material for: Protein–protein interaction and non-interaction predictions using gene sequence natural vector
Source: Commun Biol. 2022 Jul 2;5:652. doi: 10.1038/s42003-022-03617-0 (PMC9250521; doi:10.1038/s42003-022-03617-0)
Supplement: Supplementary file 4 — Supplementary Data 1 [file 42003_2022_3617_MOESM4_ESM.xlsx]

## Sheet: Figure 1a
protein A	protein B	prediction result
P18847	P62879	predicted correctly
P36915	P62879	predicted correctly
P41240	P62879	predicted correctly
P25963	P62879	predicted correctly
P18848	P62879	predicted correctly
P17036	P62879	predicted correctly
P62879	Q92730	predicted correctly
P62879	Q92785	predicted correctly
P62879	Q70SY1	predicted correctly
P62879	Q9UHR5	predicted falsely
P62879	Q9UDV6	predicted falsely
P62879	Q9H9D4	predicted correctly
P62879	Q14192	predicted correctly
P62879	Q9UH92	predicted correctly
P62879	Q9H2S9	predicted correctly
P62879	Q9UHX1	predicted correctly
P62879	Q9NQX6	predicted correctly
P62879	Q6Y2X3	predicted correctly
P62879	Q93096	predicted correctly
P62879	Q68DY1	predicted correctly
P62879	Q9H6S3	predicted correctly
P62879	Q8TAU0	predicted correctly
P62879	Q16828	predicted correctly
P62879	Q8TBX8	predicted correctly
P31150	P62879	predicted falsely
O75175	P62879	predicted correctly

## Sheet: Figure 1b
protein A	protein B	prediction result
Q14192	Q8TBX8	predicted correctly before and after adding non-interactions
Q8TBX8	Q9H2S9	predicted correctly before and after adding non-interactions
Q8TBX8	Q9UHX1	predicted correctly before and after adding non-interactions
P41240	Q8TBX8	predicted correctly before and after adding non-interactions
P62879	Q8TBX8	predicted correctly before and after adding non-interactions
Q02535	Q8TBX8	predicted correctly before and after adding non-interactions
P18847	Q8TBX8	predicted correctly before and after adding non-interactions
Q70SY1	Q8TBX8	predicted correctly before and after adding non-interactions
Q16828	Q8TBX8	predicted correctly before and after adding non-interactions
Q8TBX8	Q9NQX6	predicted correctly before and after adding non-interactions
Q8TBX8	Q93096	predicted correctly before and after adding non-interactions
Q8TBX8	Q9H6S3	re-predicted correctly after adding 40% non-interactions
Q68DY1	Q8TBX8	predicted correctly before and after adding non-interactions
Q8TBX8	Q92785	predicted correctly before and after adding non-interactions
O75175	Q70SY1	predicted correctly before and after adding non-interactions
O75175	Q9NQX6	predicted correctly before and after adding non-interactions
O75175	P36915	predicted correctly before and after adding non-interactions
O75175	Q14192	predicted correctly before and after adding non-interactions
O75175	P62879	predicted correctly before and after adding non-interactions
O75175	Q8TAU0	predicted correctly before and after adding non-interactions
O75175	Q93096	predicted correctly before and after adding non-interactions
O75175	Q9H2S9	re-predicted correctly after adding 40% non-interactions
O75175	Q8TBX8	predicted correctly before and after adding non-interactions
O75175	Q92785	predicted correctly before and after adding non-interactions
O75175	Q9UDV6	re-predicted correctly after adding 40% non-interactions
O75175	Q9H6S3	predicted falsely before and after adding non-interactions
O75175	P18848	predicted correctly before and after adding non-interactions
O75175	P25963	predicted correctly before and after adding non-interactions
P31150	Q9UDV6	re-predicted correctly after adding 40% non-interactions
P31150	Q70SY1	predicted correctly before and after adding non-interactions
P31150	Q92785	predicted correctly before and after adding non-interactions
P31150	Q9UH92	re-predicted correctly after adding 40% non-interactions
P31150	P62879	re-predicted correctly after adding 40% non-interactions
P31150	Q9H6S3	re-predicted correctly after adding 40% non-interactions
P31150	Q92730	predicted correctly before and after adding non-interactions
P31150	Q9H2S9	predicted correctly before and after adding non-interactions
O75175	P31150	predicted correctly before and after adding non-interactions
P31150	Q9UHR5	predicted correctly before and after adding non-interactions
P31150	Q93096	predicted correctly before and after adding non-interactions
P31150	Q8TBX8	predicted correctly before and after adding non-interactions
P25963	P31150	re-predicted correctly after adding 40% non-interactions
P31150	Q14192	predicted correctly before and after adding non-interactions
Q16828	Q9NQX6	predicted correctly before and after adding non-interactions
Q16828	Q70SY1	predicted correctly before and after adding non-interactions
Q16828	Q9UHR5	predicted correctly before and after adding non-interactions
P18848	Q16828	predicted correctly before and after adding non-interactions
P62879	Q16828	predicted correctly before and after adding non-interactions
P31150	Q16828	re-predicted correctly after adding 40% non-interactions
Q14192	Q16828	predicted correctly before and after adding non-interactions
P41240	Q16828	predicted correctly before and after adding non-interactions
O75175	Q16828	predicted correctly before and after adding non-interactions
Q16828	Q9H9D4	predicted correctly before and after adding non-interactions
Q16828	Q92785	predicted correctly before and after adding non-interactions
Q16828	Q8TAU0	predicted correctly before and after adding non-interactions
P36915	Q16828	predicted correctly before and after adding non-interactions
Q16828	Q9UH92	predicted correctly before and after adding non-interactions
Q8TAU0	Q9UH92	predicted correctly before and after adding non-interactions
P18847	Q8TAU0	predicted correctly before and after adding non-interactions
P41240	Q8TAU0	predicted correctly before and after adding non-interactions
Q8TAU0	Q9H9D4	predicted correctly before and after adding non-interactions
Q8TAU0	Q8TBX8	predicted correctly before and after adding non-interactions
Q8TAU0	Q93096	predicted correctly before and after adding non-interactions
Q8TAU0	Q9H2S9	predicted correctly before and after adding non-interactions
P31150	Q8TAU0	predicted correctly before and after adding non-interactions
P18848	Q8TAU0	predicted correctly before and after adding non-interactions
Q14192	Q8TAU0	predicted correctly before and after adding non-interactions
P62879	Q8TAU0	predicted correctly before and after adding non-interactions
Q8TAU0	Q9UHR5	predicted correctly before and after adding non-interactions
P36915	Q8TAU0	predicted correctly before and after adding non-interactions
Q92730	Q9H6S3	predicted correctly before and after adding non-interactions
Q9H6S3	Q9UHR5	re-predicted correctly after adding 40% non-interactions
Q9H6S3	Q9NQX6	re-predicted correctly after adding 40% non-interactions
Q68DY1	Q9H6S3	predicted correctly before and after adding non-interactions
P62879	Q9H6S3	predicted correctly before and after adding non-interactions
P18847	Q9H6S3	re-predicted correctly after adding 40% non-interactions
P41240	Q9H6S3	re-predicted correctly after adding 40% non-interactions
Q8TAU0	Q9H6S3	predicted correctly before and after adding non-interactions
Q14192	Q9H6S3	predicted falsely before and after adding non-interactions
Q9H6S3	Q9UHX1	predicted correctly before and after adding non-interactions
Q16828	Q9H6S3	predicted correctly before and after adding non-interactions
P18848	Q9H6S3	predicted correctly before and after adding non-interactions
Q93096	Q9H6S3	predicted falsely before and after adding non-interactions

## Sheet: Figure 1c
protein A	protein B	prediction result
A0A5B9	P61769	predicted correctly before and after adding non-interactions
B7Z7I2	Q15596	predicted correctly before and after adding non-interactions
B7ZLY4	P36888	re-predicted falsely after adding non-interactions
O14746	P61769	re-predicted correctly after adding non-interactions
P00403	P61769	predicted correctly before and after adding non-interactions
P00734	P02675	predicted correctly before and after adding non-interactions
P02771	P61769	predicted correctly before and after adding non-interactions
P10619	P61769	predicted correctly before and after adding non-interactions
P16104	P61769	predicted correctly before and after adding non-interactions
P19544	P61769	predicted correctly before and after adding non-interactions
P24588	P63098	predicted correctly before and after adding non-interactions
P30305	P61769	predicted correctly before and after adding non-interactions
P32241	P61769	predicted correctly before and after adding non-interactions
P33241	P61769	predicted falsely before and after adding non-interactions
P33260	P61769	predicted correctly before and after adding non-interactions
P43355	P61769	predicted correctly before and after adding non-interactions
P43357	P61769	predicted correctly before and after adding non-interactions
P43358	P61769	predicted correctly before and after adding non-interactions
P43627	P61769	predicted correctly before and after adding non-interactions
P47871	P61769	predicted correctly before and after adding non-interactions
P51965	P61769	predicted correctly before and after adding non-interactions
P52292	P61769	re-predicted correctly after adding non-interactions
P60201	P61769	predicted correctly before and after adding non-interactions
P61769	O75638	predicted correctly before and after adding non-interactions
P61769	P01848	predicted correctly before and after adding non-interactions
P61769	P01850	predicted correctly before and after adding non-interactions
P61769	P04626	predicted correctly before and after adding non-interactions
P15172	Q01105	predicted correctly before and after adding non-interactions
P31749	Q92574	re-predicted correctly after adding non-interactions
Q12778	Q92574	predicted correctly before and after adding non-interactions
Q15751	Q92574	predicted correctly before and after adding non-interactions
O60716	P60568	predicted correctly before and after adding non-interactions
O60716	P35221	predicted correctly before and after adding non-interactions
O60716	P14923	predicted correctly before and after adding non-interactions
P35222	P35638	predicted correctly before and after adding non-interactions
P31273	P84022	predicted falsely before and after adding non-interactions
Q08999	Q15796	predicted correctly before and after adding non-interactions
Q14565	Q9BXW9	predicted correctly before and after adding non-interactions
P84022	Q13547	predicted falsely before and after adding non-interactions
Q14209	Q8TAK5	predicted correctly before and after adding non-interactions
O14640	P48729	re-predicted correctly after adding non-interactions
O43542	Q9BXW9	predicted correctly before and after adding non-interactions
P04637	Q13232	predicted falsely before and after adding non-interactions
Q06609	Q9Y620	predicted correctly before and after adding non-interactions
P84022	Q01094	predicted correctly before and after adding non-interactions
Q92698	Q9BXW9	predicted correctly before and after adding non-interactions
P06400	P84022	predicted correctly before and after adding non-interactions
O14640	P49841	predicted correctly before and after adding non-interactions
O60716	Q9UBT7	predicted correctly before and after adding non-interactions
P84022	Q9UPN9	predicted correctly before and after adding non-interactions
P43351	Q9BXW9	predicted falsely before and after adding non-interactions
O75414	P04637	predicted falsely before and after adding non-interactions
Q14186	Q8TAK5	predicted falsely before and after adding non-interactions
P31269	P84022	predicted correctly before and after adding non-interactions
O75771	Q9BXW9	predicted falsely before and after adding non-interactions
P84022	Q96ST3	predicted correctly before and after adding non-interactions
P35222	P62136	predicted correctly before and after adding non-interactions

## Sheet: Figure 2
See Supplementary Table 7 for the data of predicted results.
